# Supplementary material for: Association of Urinary Phthalate and Phthalate Replacement Metabolite Concentrations with Serum Lipid Biomarker Levels among Pregnant Women Attending a Fertility Center
Source: Toxics. 2022 May 28;10(6):292. doi: 10.3390/toxics10060292 (PMC9227340; doi:10.3390/toxics10060292)
Supplement: Supplementary file 1 [file toxics-10-00292-s001.zip]

Archive with 1 entries (1 files):
- toxics-1713717-supplementary.pdf
